# Supplementary material for: Virulence Profiles and Antibiotic Susceptibility of Escherichia coli Strains from Pet Reptiles
Source: Pathogens. 2022 Jan 21;11(2):127. doi: 10.3390/pathogens11020127 (PMC8880193; doi:10.3390/pathogens11020127)
Supplement: Supplementary file 1 [file pathogens-11-00127-s001.zip]

Archive with 1 entries (1 files):
- pathogens-1480526-supplementary.pdf
